# Supplementary material for: Responses of symbiotic nitrogen-fixing common bean to aluminum toxicity and delineation of nodule responsive microRNAs
Source: Front Plant Sci. 2015 Jul 30;6:587. doi: 10.3389/fpls.2015.00587 (PMC4519678; doi:10.3389/fpls.2015.00587)
Supplement: Supplementary file 1 [file Table_1.XLSX]

## Sheet: Probe sequences
Supplementary Table S1: Sequences of DNA oligonucleotides complementary to mature microRNA (miRNA) used to print the miRNA macroarray.
MiRNA Name	DNA oligonucleotide probe sequence 5'-3'
miR156	GTGCTCACTCTCTTCTGTCA
miR157	GTGCTCTCTATCTTCTGTCAA
miR159	TAGAGCTCCCTTCAATCCAAA
miR160	TGGCATACAGGGAGCCAGGCA
miR162	CTGGATGCAGAGGTTTATCGA
miR164	TGCACGTGCCCTGCTTCTCCA
miR166	GGGGAATGAAGCCTGGTCCGA
miR167	CCAGATCATGCTGGCAGCTTCA
miR168	TTCCCGACCTGCACCAAGCGA
miR169	CCGGCAAGTCATCCTTGGCTG
miR170	GATATTGGCACGGCTCAATCA
miR172	ATGCAGCATCATCAAGATTCT
miR319	GGGAGCTCCCTTCAGTCCAA
miR390	GGCGCTATCCCTCCTGAGCTT
miR393	GATCAATGCGATCCCTTTGGA
miR394	GGAGGTGGACAGAATGCCAA
miR395	GAGTTCCCCCAAACACTTCAG
miR396	CAGTTCAAGAAAGCTGTGGAA
miR397	CATCAACGCTGCACTCAATGA
miR398	CAGGGGCGACCTGAGAACACA
miR399	CAGGGCAACTCTCCTTTGGCA
miR403	CGAGTTTGTGCGTGAATCTAA
miR408	GCCAGGGAAGAGGCAGTGCAT
pvu-miR159.2	GAAGCTCCCCAGATATGGAAG
pvu-miR1509	CTACTGTGATTTCCTTGATTAG
pvu-miR1511	TCATGGTATCAGAGCCTGGT
pvu-miR1514a	CAATGCCTATTTTCAAAATGAA
pvu-miR1515	CAGATGATTGCACGCAAAATGA
pvu-miR2118	TAGGAATGGGTGGAATCGGCAA
pvu-miR2119	TTCCCCTACAACTCCCTTTGA
pvu-miRS1	GTGACCCGTGCTAGTGTATCA
pvu-miR482*	TGCTTCCCAATCAGCCCATTCC
gma-miR482	AGGAATGGGCGGAATTGGGAA
gma-miR1507	TCAGACGATGTATGGAATGAGA
gma-miR1512	TACTTTAAGAATTTTCAGTTA
gma-miR1513	GTAAGTCATGGCTTTCTCTCA
gma-miR1521	TCAACATTTTCCATTAACAG
gma-miR1530	ATATTTTAATTTATGTGAAAA
gma-miR1534	ATGACTATTTACCCAAAATA
mtr-miR1510	CGGAGGATTAGGTAAAACAAC
mtr-miR2111	UAAUCUGCAUCCUGAGGUUUA
mtr-miR2586	CGAGGAGTGTCCGTGCTTCAT
