# Supplementary material for: Responses of symbiotic nitrogen-fixing common bean to aluminum toxicity and delineation of nodule responsive microRNAs
Source: Front Plant Sci. 2015 Jul 30;6:587. doi: 10.3389/fpls.2015.00587 (PMC4519678; doi:10.3389/fpls.2015.00587)
Supplement: Supplementary file 2 [file Table_2.XLSX]

## Sheet: Raw Data
Supplementary Table S2. Expression level of miRNAs from the analyzed membrane arrays.
I. Raw data
The data shown are the raw intensity signal of each miRNA, which were obtained as mentioned in Material and Methods. Each column represents a biological replicate from Aluminum toxicity (Alt), or Control (Ctr). MiRNA-macroarray membranes were hybridized with miRNA samples from nodules.
	Alt1	Alt2	Alt3	Ctr1	Ctr2	Ctr3
miR 156	195009	178890	173505	187259	196290	174769
miR 157	41807.5	39851.9	36834.2	135511	121199	111824
miR 159	366651	348859	318906	317995	320211	273815
miR 160	380279	381474	343493	180955	163921	163568
miR 162	171821	171435	188150	156574	170002	166714
miR 164	446252	396808	347370	65687.3	73093.6	57282.2
miR 165	799569	760672	718496	380646	430228	411058
miR 166	846192	814058	803284	368976	364448	382906
miR 167	151274	147924	181626	183733	176731	162237
miR 168	56580	63425.3	63618.3	106451	106740	108643
miR 169	1239.06	1196.18	1451.69	88550.2	78708.4	68323.3
miR 170	1.48611e+06	1.36145e+06	1.7659e+06	243264	240530	233370
miR 172	664250	673269	688382	434711	353841	311066
miR 319	95377.7	97012.2	99210.3	197759	199744	196751
miR 390	507891	497113	438880	165518	165664	161369
miR 393	266174	245395	311274	119650	107778	114167
miR 395	138793	142988	132568	59786.8	65488.5	55471.6
miR 396	308157	280957	380504	49511.3	51532.6	43198.3
miR 397	23260.1	22216.3	20308	21095.5	24034.7	19182.6
miR 398	243221	221248	196637	283221	261248	186637
miR 399	42222.1	44530	37572.9	90163.7	85474.4	96532.1
miR 408	44156.2	45278.3	47179.4	58979.3	48046.7	50228.8
pvu-miR159.2	137869	121286	129955	22565.5	33881.2	31424.2
pvu-miR1509	253219	218479	209778	81315.2	88035.2	108001
pvu-miR1510	84551.8	82553.4	78690.4	69332.5	80443.2	104334
pvu-miR1511	235799	233110	200378	72109.5	63557.5	67172.5
pvu-miR1514a	7253.63	8187.63	6985.32	77493.1	160334	94351.7
pvu-miR 1515	13371.7	15059	13115.7	32566.7	39237.3	58502.3
pvu-miR 2118	127017	123706	122211	56110.7	53681.8	40021.3
pvu-miR2119	45189.8	44797.6	77438.2	116520	116588	152176
pvu-miR2199	137264	121412	105945	128768	99473.8	121835
pvu-miR 482*	90796.3	89651.5	99105.2	90480.2	91900.8	134116
gma-miR482	42986.5	43200.6	40605.7	8968.86	100392	96599.2
gma-miR1507	77354.5	76617.6	68737.5	75766	65986.3	90955.2
gma-miR1521	6447.75	6946.18	5859.03	99247.2	121316	106191
gma-miR1534	49612.7	40740.9	39987.4	77983.7	110032	104025
mtr-miR1510	107199	121770	183376	156643	195810	111353
mtr-miR2586	19700.6	12062.2	14431.4	23513.9	19084.6	21828.6

## Sheet: Normalized  Data
Supplementary Table S2. Expression level of miRNAs from the analyzed membrane arrays.
II. NORMALIZED DATA
The data showed are the normalized signal intensity values, the raw signal intensity value of miR159 in each membrane was used for normalization. Each column represents a biological replicate from Aluminum toxicity (Alt) or Control (Ctr). MiRNA-macroarray membranes were hybridized with miRNA samples from nodules. Expression ratios were obtained as described in Material and Methods.
	Ctr1	Ctr2	Ctr3	Alt1	Alt2	Alt3	Alt (SE)
miR 156	0.588875	0.613002	0.638275	0.531866	0.512787	0.544065	0.00910149
miR 157	0.426143	0.378497	0.408392	0.114025	0.114235	0.115502	0.000461246
miR 159	1	1	1	1	1	1	0
miR 160	0.569051	0.511915	0.597368	1.03717	1.09349	1.0771	0.0167248
miR 162	0.492379	0.530906	0.608859	0.468623	0.491418	0.589986	0.0372412
miR 164	0.206567	0.228267	0.209201	1.2171	1.13745	1.08926	0.0372771
miR 165	1.19702	1.34358	1.50123	2.18074	2.18046	2.25301	0.0241359
miR 166	1.16032	1.13815	1.39841	2.3079	2.33349	2.51888	0.0664734
miR 167	0.577787	0.551919	0.592508	0.412582	0.424024	0.569528	0.0505165
miR 168	0.334756	0.333342	0.396776	0.154316	0.181808	0.199489	0.0131426
miR 169	0.278464	0.245801	0.249524	0.0033794	0.00342884	0.0045521	0.000382927
miR 170	0.764995	0.751162	0.852294	4.05321	3.90258	5.53738	0.521643
miR 172	1.36704	1.10502	1.13605	1.81167	1.92992	2.15857	0.10182
miR 319	0.621894	0.623789	0.718555	0.260132	0.278085	0.311096	0.0149245
miR 390	0.520506	0.517358	0.589338	1.38522	1.42497	1.37621	0.0149797
miR 393	0.376264	0.336586	0.41695	0.725961	0.703423	0.976068	0.0873678
miR 395	0.188012	0.204517	0.202588	0.378544	0.409874	0.415696	0.0115368
miR 396	0.155699	0.160933	0.157765	0.840465	0.805361	1.19315	0.123829
miR 397	0.066339	0.0750588	0.0700571	0.0634393	0.0636829	0.0636804	8.07909e-05
miR 398	0.890649	0.81586	0.681618	0.66336	0.634204	0.616599	0.0136353
miR 399	0.283538	0.266931	0.352546	0.115156	0.127645	0.117818	0.0037978
miR 408	0.185473	0.150047	0.183441	0.120431	0.12979	0.147941	0.00807561
pvu-miR159.2	0.0709619	0.105809	0.114765	0.376021	0.347666	0.407502	0.017281
pvu-miR1509	0.255713	0.274929	0.39443	0.690627	0.626269	0.657807	0.0185796
pvu-miR1510	0.21803	0.251219	0.381037	0.230606	0.236639	0.246751	0.00471017
pvu-miR1511	0.226763	0.198486	0.245321	0.643115	0.668208	0.62833	0.0116392
pvu-miR1514a	0.243693	0.500715	0.344582	0.0197835	0.0234698	0.021904	0.00106815
pvu-miR 1515	0.102413	0.122536	0.213657	0.0364698	0.0431664	0.0411271	0.00198178
pvu-miR 2118	0.176452	0.167645	0.146162	0.346426	0.354601	0.383219	0.0111543
pvu-miR2119	0.366421	0.364098	0.555764	0.12325	0.128412	0.242825	0.0390263
pvu-miR2199	0.404937	0.310651	0.444956	0.374373	0.348025	0.332216	0.012296
pvu-miR 482*	0.284534	0.287001	0.489807	0.247637	0.256985	0.310766	0.0196711
gma-miR482	0.0282044	0.313519	0.352791	0.117241	0.123834	0.127328	0.00295732
gma-miR1507	0.238262	0.206071	0.332178	0.210976	0.219624	0.215542	0.00249764
gma-miR1521	0.312103	0.378862	0.38782	0.0175855	0.0199112	0.0183723	0.000682953
gma-miR1534	0.245236	0.343624	0.379911	0.135313	0.116784	0.12539	0.00535356
mtr-miR1510	0.492595	0.611503	0.406673	0.292374	0.349052	0.575017	0.0863325
mtr-miR2586	0.0739442	0.0596001	0.0797204	0.0537313	0.0345761	0.045253	0.00554176
