# Supplementary material for: Responses of symbiotic nitrogen-fixing common bean to aluminum toxicity and delineation of nodule responsive microRNAs
Source: Front Plant Sci. 2015 Jul 30;6:587. doi: 10.3389/fpls.2015.00587 (PMC4519678; doi:10.3389/fpls.2015.00587)
Supplement: Supplementary file 3 [file Table_3.XLSX]

## Sheet: Hoja1
Supplementary Table S3. Primers used for qRT-PCR.
Gene	Forward Primer (5' - 3')	Reverse Primer (3' - 5')
SPL (Squamosa promoter binding protein-like)	CAGACGCACACACCTGGGAATGG	CAG TTG ATG GGC TTC ATT GCA G
NAC1 (NAC transcription factor)	GACTACCATGGAGCCTAAACTACC	GTAACTCTCTGAGCTTCCTCCTCC
HAP2 (HAP2 transcription factors)	GAGTCTAAACCCACTTCAGCTAACCAT	CTCTTCCGATATCACTACTGCATCTAA
SCL (Scarecrow-like protein)	CCAGCGGTGAAGATTTGGCAACCC	CATCGATCAGCTCTGCAGTCTTG
TIR1 (Transport inhibitor response 1-like protein)	GTGACTGTGGGAGCCTGCAAG	TACATCTTCTCTACCCTCTGCCC
GRL1 (Growth regulating factor 1)	CCTCAGGCACTTCATTGACGACTC	GAGGGTGAGGAGGTAGCGAATG
CSD1 (Cu/Zn Superoxide dismutase)	GCCAACTTCACTCTTACTGACAGC	CAGAGTAGCCTGTGGTATCATTGG
SP1L(Spiral-like protein 1)	TGGTCTCAGCATCAACGAAG	GTGCAGGCTGGTTAGCACTT
ALMT1 (Al-activated anion malate transporter-1)	ATG ATA TTC ATC CTC ACT TTC TGC	TGA GTT TAT GCA TCC AAT AAG AGC
